# Supplementary material for: Systemic lupus erythematosus patients have unique changes in serum metabolic profiles across age associated with cardiometabolic risk
Source: Rheumatology (Oxford). 2023 Dec 4;63(10):2741–53. doi: 10.1093/rheumatology/kead646 (PMC11443078; doi:10.1093/rheumatology/kead646)
Supplement: kead646_Supplementary_Data [file kead646_supplementary_data.zip]

Archive with 3 entries (2 files):
- kead646_Supplementary_Data/
- kead646_Supplementary_Data/rhe-23-1755-File007.docx
- kead646_Supplementary_Data/rhe-23-1755-File008.xlsx
