# Supplementary material for: Systemic lupus erythematosus patients have unique changes in serum metabolic profiles across age associated with cardiometabolic risk
Source: Rheumatology (Oxford). 2023 Dec 4;63(10):2741–53. doi: 10.1093/rheumatology/kead646 (PMC11443078; doi:10.1093/rheumatology/kead646)
Supplement: kead646_Supplementary_Data [file kead646_supplementary_data.zip › kead646_Supplementary_Data/rhe-23-1755-File008.xlsx]

## Sheet: Table S1
	HC	SLE	P value
	Full cohort	Full cohort	(HC vs SLE)
	(13-72 yrs)	(14-76 yrs)
Total number	123	164	−
Age, mean (SD)	37.15 (17.67)	37.49 (17.08)	0.87*
Sex, % female	100	100	>1.00^
Race, number (%)
White	74 (60)	68 (41)	0.0019^
Asian	21 (17)	42 (26)	0.11^
Black	16 (13)	42 (26)	0.011^
Mixed	12 (10)	12 (7)	0.52^
Disease characteristics
Disease duration, years, mean (SD)	−	14.8-10.69	−
SLEDAI, median (IQR)	−	2 (0-4)	−
Global BILAG score, median (IQR)	−	1 (0-3)	−
Active disease (SLEDAI ≥6 or BILAG ≥8), number (%)	−	44 (27)	−
Lupus nephritis, number (%)	−	50 (30)	−
Serology, mean (SD)
dsDNA (IU/mL) (NR = <50)	−	271.2-1435	−
ESR (mm/hr) (NR=<20)	−	20.81-20.91	−
C3 (g/L) (NR = 0.9–1.8)	−	1.02-0.29	−
Lymphocyte Count (109/L) (NR = 1.3–3.5)	−	1.41-0.75	−
Current SLE treatment, n (%)
Hydroxychloroquine	−	121 (74)	−
Prednisolone	−	106 (65)	−
Mycophenolate mofetil	−	38 (23)	−
Methotrexate	−	14 (9)	−
Azathioprine	−	31 (19)	−
Rituximab (ever)	−	58 (35)	−
Cardiovascular disease characteristics, number (%)
Dyslipidaemia	−	79 (48)	−
All previous cardiovascular event	−	9 (5)	−
Previous stroke	−	6 (4)	−
Previous myocardial infarction	−	3 (2)	−
Hypertension	−	30 (18)	−
Antiphospholipid syndrome (positive test)	−	5 (3)	−
Statin	−	7 (4)	−
Smoking current	−	9 (5)	−
Smoking ever	−	12 (7)
BMI, mean (SD)	−	24.58 (5.06)	−
Diabetes disease characteristics
All diabetes	−	5 (3)	−
Type I diabetes	−	1 (1)	−
Type II diabetes	−	4 (2)	−
Insulin	−	1 (1)	−
Metformin	−	1 (1)	−
Supplementary Table S1. Demographic and clinical characteristics of SLE patients and healthy controls. NR: Normal ranges, SLEDAI: Systemic Lupus Erythematosus Disease Activity Index, dsDNA: Anti-double-stranded-DNA antibodies, C3: Complement component 3, ESR, erythrocyte sedimentation rate. *t test, ^Fishers exact test, “One-way ANOVA, ¬Chi-square test.

## Sheet: Table S2
Cholesterol	Total-C	Lipoprotein subclasses	XXL-VLDL-P	XL-HDL-FC
	non-HDL-C		XXL-VLDL-L	XL-HDL-TG
	Remnant-C		XXL-VLDL-PL	L-HDL-P
	VLDL-C		XXL-VLDL-C	L-HDL-L
	Clinical LDL-C		XXL-VLDL-CE	L-HDL-PL
	LDL-C		XXL-VLDL-FC	L-HDL-C
	HDL-C		XXL-VLDL-TG	L-HDL-CE
Triglycerides	Total-TG		XL-VLDL-P	L-HDL-FC
	VLDL-TG		XL-VLDL-L	L-HDL-TG
	LDL-TG		XL-VLDL-PL	M-HDL-P
	HDL-TG		XL-VLDL-C	M-HDL-L
Phospholipids	Total-PL		XL-VLDL-CE	M-HDL-PL
	VLDL-PL		XL-VLDL-FC	M-HDL-C
	LDL-PL		XL-VLDL-TG	M-HDL-CE
	HDL-PL		L-VLDL-P	M-HDL-FC
Cholesteryl esters	Total-CE		L-VLDL-L	M-HDL-TG
	VLDL-CE		L-VLDL-PL	S-HDL-P
	LDL-CE		L-VLDL-C	S-HDL-L
	HDL-CE		L-VLDL-CE	S-HDL-PL
Free cholesterol	Total-FC		L-VLDL-FC	S-HDL-C
	VLDL-FC		L-VLDL-TG	S-HDL-CE
	LDL-FC		M-VLDL-P	S-HDL-FC
	HDL-FC		M-VLDL-L	S-HDL-TG
Total lipids	Total-L		M-VLDL-PL
	VLDL-L		M-VLDL-C
	LDL-L		M-VLDL-CE
	HDL-L		M-VLDL-FC
Lipoprotein particle concentrations	Total-P		M-VLDL-TG
	VLDL-P		S-VLDL-P
	LDL-P		S-VLDL-L
	HDL-P		S-VLDL-PL
Lipoprotein particle sizes	VLDL size		S-VLDL-C
	LDL size		S-VLDL-CE
	HDL size		S-VLDL-FC
Other lipids	Phosphoglyceride		S-VLDL-TG
	TG/PG		XS-VLDL-P
	Cholines		XS-VLDL-L
	Phosphatidylcholine		XS-VLDL-PL
	Sphingomyelins		XS-VLDL-C
Apolipoproteins	ApoB		XS-VLDL-CE
	ApoA1		XS-VLDL-FC
	ApoB/ApoA1		XS-VLDL-TG
Fatty acids	Total-FA		IDL-P
	Unsaturation		IDL-L
	Omega-3		IDL-PL
	Omega-6		IDL-C
	PUFA		IDL-CE
	MUFA		IDL-FC
	SFA		IDL-TG
	LA		L-LDL-P
	DHA		L-LDL-L
	PUFA/MUFA		L-LDL-PL
	Omega-6/Omega-3		L-LDL-C
Amino acids	Ala		L-LDL-CE
	Gln		L-LDL-FC
	Gly		L-LDL-TG
	His		M-LDL-P
	Total BCAA		M-LDL-L
	Ile		M-LDL-PL
	Leu		M-LDL-C
	Val		M-LDL-CE
	Phe		M-LDL-FC
	Tyr		M-LDL-TG
Glycolysis related metabolites	Glucose		S-LDL-P
	Lactate		S-LDL-L
	Pyruvate		S-LDL-PL
	Citrate		S-LDL-C
	Glycerol		S-LDL-CE
Ketone bodies	bOHbutyrate		S-LDL-FC
	Acetate		S-LDL-TG
	Acetoacetate		XL-HDL-P
	Acetone		XL-HDL-L
Fluid balance	Creatinine		XL-HDL-PL
	Albumin		XL-HDL-C
Inflammation	GlycA		XL-HDL-CE
Supplementary Table S2. List of metabolites in the metabolomics platform. Apo, apolipoprotein; VLDL, very low density lipoprotein; IDL, intermediate density lipoprotein; LDL, low density lipoprotein; HDL, high density lipoprotein; XXL-VLDL, chylomicrons and extremely large VLDL; X-Large, very large; X-small, very small; DHA, Docosahexaenoic acid; LA, Linoleic acid; FAw3, Omega-3 fatty acids; FAw6…

## Sheet: Table S3
	Group 1 (≤25)				Group 2 (26-49)				Group 3 (≥50)
	Mean HC	Mean SLE	SD	P value	Mean HC	Mean SLE	SD	P value	Mean HC	Mean SLE	SD	P value
Total-C	4.0828	3.7907	0.1809	0.1093	5.0507	4.2399	0.2865	0.0057	6.0303	5.3098	0.2718	0.0097
non-HDL-C	2.5844	2.5626	0.1561	0.889	3.2563	2.9316	0.2111	0.1274	4.0336	3.5275	0.241	0.0389
Remnant-C	1.1428	1.1631	0.0755	0.7887	1.4304	1.343	0.0939	0.3544	1.7626	1.5434	0.1135	0.0569
VLDL-C	0.4453	0.4996	0.0488	0.2694	0.5514	0.5969	0.0466	0.3309	0.6887	0.6029	0.0668	0.2031
Clinical LDL-C	2.0649	2.0067	0.1349	0.6675	2.6174	2.3259	0.1815	0.1116	3.3261	2.8944	0.2117	0.0447
LDL-C	1.4435	1.398	0.0863	0.5989	1.825	1.5882	0.1215	0.0542	2.2729	1.9839	0.1329	0.0325
HDL-C	1.4979	1.2288	0.074	0.0004	1.795	1.3082	0.1107	<0.0001	1.9948	1.7814	0.1114	0.0588
Total-TG	0.8237	0.9236	0.1216	0.4133	1.0874	1.037	0.1027	0.6249	1.307	1.1369	0.1656	0.3072
VLDL-TG	0.5248	0.6143	0.0998	0.3717	0.7036	0.6945	0.0861	0.9164	0.8748	0.7293	0.1428	0.3112
LDL-TG	0.1158	0.1223	0.0089	0.4646	0.1493	0.1365	0.0094	0.1759	0.1728	0.1644	0.0105	0.4284
HDL-TG	0.1044	0.1033	0.011	0.9244	0.1348	0.115	0.0103	0.0568	0.1478	0.1359	0.0133	0.3762
Total-PL	2.64	2.3936	0.1002	0.0156	3.2276	2.6283	0.1644	0.0004	3.7097	3.2883	0.1376	0.003
VLDL-PL	0.2791	0.3221	0.0377	0.2571	0.356	0.3827	0.0324	0.4113	0.4438	0.3853	0.0507	0.2517
LDL-PL	0.5123	0.5026	0.0268	0.7184	0.6256	0.5643	0.0368	0.0989	0.7683	0.6835	0.0416	0.0447
HDL-PL	1.6173	1.3358	0.0766	0.0004	1.9575	1.4214	0.1155	<0.0001	2.1558	1.9172	0.1032	0.0233
Total-CE	3.0209	2.7727	0.1327	0.0643	3.733	3.097	0.2126	0.0035	4.4513	3.9162	0.1977	0.0083
VLDL-CE	0.2741	0.3036	0.0276	0.2865	0.3349	0.3609	0.0276	0.3499	0.4145	0.3662	0.0382	0.2099
LDL-CE	1.0381	1.0089	0.0637	0.6474	1.3257	1.1491	0.0905	0.054	1.652	1.4359	0.0986	0.0312
HDL-CE	1.1845	0.964	0.0584	0.0003	1.4043	1.0242	0.0852	<0.0001	1.5564	1.392	0.0875	0.0639
Total-FC	1.0621	1.0182	0.0503	0.3852	1.3177	1.1429	0.0748	0.0216	1.5787	1.3937	0.0761	0.0173
VLDL-FC	0.1711	0.1958	0.0218	0.2591	0.2166	0.2359	0.0196	0.3295	0.2738	0.2368	0.0297	0.2166
LDL-FC	0.4047	0.39	0.0233	0.5291	0.5006	0.4391	0.0316	0.0546	0.6192	0.5478	0.0355	0.0473
HDL-FC	0.3137	0.2647	0.016	0.0028	0.3909	0.2833	0.0258	0.0001	0.4391	0.3895	0.0247	0.0481
Total-L	7.5484	7.1074	0.3382	0.1952	9.3674	7.902	0.5034	0.0045	11.0474	9.736	0.4727	0.0069
VLDL-L	1.2486	1.4353	0.1785	0.2979	1.6113	1.6744	0.1519	0.6785	2.006	1.7174	0.2464	0.2448
LDL-L	2.0705	2.0229	0.1172	0.6857	2.6004	2.2889	0.1656	0.063	3.2123	2.8308	0.1807	0.0379
HDL-L	3.2198	2.6682	0.151	0.0004	3.8883	2.8445	0.2305	<0.0001	4.3	3.835	0.2112	0.0305
Total-P	0.0172	0.0146	0.0007	0.0001	0.0203	0.0159	0.001	<0.0001	0.023	0.0206	0.0008	0.0064
VLDL-P	0.0001	0.0001	<0.0001	0.3142	0.0001	0.0001	<0.0001	0.9291	0.0001	0.0001	<0.0001	0.231
LDL-P	0.001	0.001	0.0001	0.4348	0.0011	0.0011	0.0001	0.6446	0.0014	0.0012	0.0001	0.1017
HDL-P	0.0159	0.0133	0.0006	0.0001	0.0187	0.0144	0.001	<0.0001	0.0211	0.0189	0.0008	0.01
VLDL size	37.7512	37.7387	0.2273	0.9564	37.887	38.366	0.2715	0.0809	38.0452	37.8808	0.3014	0.5869
LDL size	23.893	23.929	0.0179	0.0466	23.9109	23.898	0.0214	0.5496	23.9065	23.9058	0.0206	0.9736
HDL size	9.723	9.6774	0.0366	0.2159	9.7959	9.6058	0.0535	0.0006	9.7842	9.7635	0.0522	0.6926
Phosphoglyc	2.17	1.9122	0.0965	0.0088	2.6861	2.0956	0.1584	0.0003	3.0732	2.7559	0.1203	0.01
TG/PG	0.3864	0.4825	0.0511	0.0629	0.4048	0.6098	0.0657	0.0024	0.4216	0.4159	0.0499	0.9094
Cholines	2.4849	2.2118	0.0984	0.0065	3.0117	2.4027	0.1648	0.0004	3.4184	3.0861	0.1252	0.0096
Phosphatidylc	2.0446	1.7727	0.1015	0.0086	2.5528	1.9159	0.1683	0.0003	2.9174	2.5783	0.1221	0.0068
Sphingomyelins	0.4377	0.4174	0.0134	0.1324	0.5173	0.4545	0.0217	0.0047	0.5889	0.5495	0.0209	0.063
ApoB	0.6636	0.6924	0.038	0.4504	0.7948	0.7714	0.0445	0.5997	0.9528	0.8576	0.0573	0.1004
ApoA1	1.5298	1.2919	0.0609	0.0002	1.7963	1.3767	0.0922	<0.0001	1.9816	1.7877	0.0801	0.0178
ApoB/ApoA1	0.4553	0.5711	0.0413	0.006	0.4569	0.6356	0.0406	<0.0001	0.5033	0.4942	0.039	0.8169
Total-FA	10.2077	9.9324	0.4974	0.5812	12.6798	11.1762	0.6542	0.0238	14.5452	13.4939	0.6549	0.1124
Unsaturation	1.3142	1.3054	0.0153	0.5682	1.3398	1.2816	0.0205	0.0056	1.3581	1.3628	0.0177	0.7917
Omega-3	0.3391	0.3482	0.0352	0.7976	0.5044	0.3907	0.0497	0.0245	0.6618	0.632	0.056	0.5965
Omega-6	4.1921	3.9277	0.1492	0.0794	4.957	4.3436	0.2438	0.0136	5.4774	5.1557	0.1938	0.1007
PUFA	4.5314	4.2761	0.1751	0.1479	5.4622	4.7336	0.2853	0.0123	6.139	5.7871	0.2287	0.1278
MUFA	2.343	2.3797	0.1697	0.8294	2.9865	2.7414	0.1829	0.1834	3.4023	3.1986	0.222	0.3617
SFA	3.3293	3.2779	0.1818	0.7779	4.2244	3.7004	0.2113	0.015	5.0013	4.5041	0.2495	0.0497
LA	3.5254	3.179	0.1556	0.0282	4.1748	3.5553	0.2551	0.0171	4.6245	4.3263	0.1943	0.1287
DHA	0.2134	0.1953	0.0153	0.2427	0.2787	0.2099	0.0227	0.0031	0.3369	0.3165	0.0223	0.365
PUFA/MUFA	1.9737	1.9042	0.0632	0.274	1.8867	1.7295	0.0621	0.013	1.8926	1.864	0.0696	0.6828
Omega6/Omega3	18.5505	18.9898	5.121	0.9318	11.7091	41.8046	8.7192	0.0008	8.9145	13.3592	4.6436	0.3413
Ala	0.4174	0.3843	0.0167	0.0497	0.4084	0.4151	0.0211	0.7511	0.4491	0.4342	0.0207	0.4736
Gln	0.6216	0.5309	0.022	0.0001	0.6219	0.6321	0.026	0.6962	0.7139	0.6681	0.0255	0.0758
Gly	0.2818	0.2842	0.0134	0.8583	0.2773	0.3405	0.017	0.0003	0.319	0.3136	0.0159	0.7358
His	0.0866	0.0812	0.0025	0.0293	0.0922	0.0852	0.0034	0.0392	0.0953	0.0866	0.0024	0.0005
Total BCAA	0.3718	0.3622	0.0158	0.5431	0.4006	0.408	0.0218	0.7351	0.422	0.408	0.0229	0.5429
Ile	0.0528	0.052	0.0032	0.7918	0.0552	0.056	0.0042	0.8559	0.058	0.0538	0.0046	0.3748
Leu	0.1104	0.1071	0.0053	0.5341	0.1179	0.1262	0.0083	0.3216	0.1231	0.1184	0.0081	0.5677
Val	0.2087	0.2032	0.0081	0.4972	0.227	0.2241	0.0105	0.7827	0.2409	0.2358	0.0109	0.6408
Phe	0.0687	0.0735	0.0025	0.0637	0.0737	0.085	0.0035	0.0016	0.079	0.0887	0.0043	0.0277
Tyr	0.0607	0.0625	0.0028	0.5332	0.0654	0.068	0.0037	0.4995	0.0766	0.0768	0.0039	0.963
Glucose	4.7574	4.5579	0.1549	0.2007	4.9422	4.2834	0.2071	0.002	5.4242	5.0887	0.3257	0.306
Lactate	2.3072	2.4737	0.134	0.2167	2.1902	3.2346	0.191	<0.0001	2.3757	3.2524	0.2433	0.0005
Pyruvate	0.0444	0.0338	0.0045	0.0192	0.0577	0.047	0.0058	0.0695	0.0511	0.0514	0.006	0.971
Citrate	0.0688	0.0576	0.0025	<0.0001	0.0695	0.0636	0.0031	0.0564	0.0738	0.072	0.0037	0.638
Glycerol	0.0999	0.0952	0.0084	0.5727	0.1021	0.1106	0.0139	0.545	0.1281	0.1656	0.0228	0.1107
bOHbutyrate	0.0473	0.0473	0.0123	0.9997	0.07	0.0586	0.0248	0.6474	0.0528	0.0844	0.0188	0.0983
Acetate	0.0467	0.0548	0.0054	0.1357	0.0449	0.0679	0.0115	0.0483	0.0428	0.048	0.0073	0.479
Acetoacetate	0.0173	0.0046	0.0032	0.0001	0.0295	0.0158	0.0045	0.0033	0.0324	0.0271	0.0051	0.2995
Acetone	0.0195	0.0215	0.002	0.3172	0.0236	0.0244	0.0023	0.7377	0.022	0.0302	0.0027	0.0027
Creatinine	61.6368	59.0833	3.2098	0.4283	66.08	66.0742	3.8413	0.9988	65.1448	84.2656	7.7816	0.017
Albumin	44.4302	40.3339	1.0494	0.0002	44.5848	40.506	1.3602	0.0035	46.5419	43.4058	1.1861	0.0098
GlycA	0.7986	0.8994	0.0266	0.0003	0.8508	0.9454	0.0301	0.0023	0.8927	1.0235	0.0356	0.0004
XXL-VLDL-P	<0.0001	<0.0001	<0.0001	0.2156	<0.0001	<0.0001	<0.0001	0.0269	<0.0001	<0.0001	<0.0001	0.4703
XXL-VLDL-L	0.0653	0.1041	0.0318	0.2256	0.0754	0.1599	0.0353	0.0185	0.1189	0.0847	0.0469	0.468
XXL-VLDL-PL	0.0093	0.015	0.005	0.2551	0.0097	0.0251	0.0058	0.01	0.0144	0.012	0.0065	0.7091
XXL-VLDL-C	0.0206	0.0295	0.0072	0.2208	0.0219	0.0443	0.0076	0.0042	0.029	0.027	0.0091	0.8255
XXL-VLDL-CE	0.0132	0.0187	0.0041	0.1885	0.0143	0.0271	0.0042	0.0026	0.0181	0.0179	0.0051	0.981
XXL-VLDL-FC	0.0074	0.0108	0.0032	0.279	0.0077	0.0172	0.0035	0.0086	0.0109	0.009	0.004	0.6378
XXL-VLDL-TG	0.0354	0.0596	0.0199	0.2259	0.0437	0.0906	0.0222	0.0377	0.0754	0.0457	0.0318	0.3526
XL-VLDL-P	<0.0001	<0.0001	<0.0001	0.237	<0.0001	<0.0001	<0.0001	0.3182	<0.0001	<0.0001	<0.0001	0.3936
XL-VLDL-L	0.0868	0.1197	0.026	0.2076	0.1227	0.1437	0.0225	0.3546	0.1651	0.1303	0.0394	0.3799
XL-VLDL-PL	0.0146	0.0215	0.005	0.1722	0.0198	0.0278	0.0043	0.0645	0.0279	0.0217	0.0072	0.3949
XL-VLDL-C	0.0267	0.0343	0.0057	0.1834	0.0334	0.0431	0.005	0.0521	0.0434	0.0373	0.0079	0.4404
XL-VLDL-CE	0.0171	0.0208	0.0029	0.2079	0.0209	0.0257	0.0026	0.0698	0.0264	0.0236	0.0041	0.4891
XL-VLDL-FC	0.0096	0.0135	0.0028	0.1713	0.0125	0.0175	0.0024	0.045	0.017	0.0137	0.004	0.4093
XL-VLDL-TG	0.0454	0.0639	0.0157	0.242	0.0696	0.0727	0.0142	0.8226	0.0937	0.0712	0.0248	0.3676
L-VLDL-P	<0.0001	<0.0001	<0.0001	0.35	<0.0001	<0.0001	<0.0001	0.69	<0.0001	<0.0001	<0.0001	0.3341
L-VLDL-L	0.1811	0.2197	0.0389	0.3228	0.246	0.2486	0.0357	0.9426	0.3125	0.256	0.0563	0.3189
L-VLDL-PL	0.0337	0.0424	0.0083	0.2943	0.0453	0.0502	0.0072	0.504	0.0588	0.0484	0.0119	0.3842
L-VLDL-C	0.0518	0.063	0.0103	0.2782	0.066	0.0768	0.0091	0.2356	0.0848	0.0719	0.0142	0.3649
L-VLDL-CE	0.0278	0.0334	0.0052	0.2881	0.0343	0.0409	0.0046	0.1495	0.0442	0.0376	0.0068	0.3401
L-VLDL-FC	0.0239	0.0296	0.0051	0.2717	0.0317	0.0359	0.0046	0.3596	0.0405	0.0343	0.0074	0.4005
L-VLDL-TG	0.0958	0.1143	0.021	0.3781	0.1347	0.1215	0.0206	0.524	0.169	0.1359	0.0312	0.293
M-VLDL-P	<0.0001	<0.0001	<0.0001	0.5681	<0.0001	<0.0001	<0.0001	0.9449	<0.0001	<0.0001	<0.0001	0.1286
M-VLDL-L	0.382	0.4077	0.0459	0.5769	0.5027	0.4675	0.047	0.4557	0.629	0.5319	0.0628	0.1262
M-VLDL-PL	0.0831	0.0894	0.01	0.5254	0.1096	0.1065	0.0102	0.7646	0.1407	0.1187	0.0138	0.1152
M-VLDL-C	0.1129	0.1191	0.0123	0.6158	0.1446	0.1444	0.0136	0.9881	0.1869	0.1579	0.0176	0.1033
M-VLDL-CE	0.063	0.0648	0.0068	0.7886	0.0793	0.079	0.0078	0.965	0.1021	0.0862	0.01	0.1147
M-VLDL-FC	0.0499	0.0542	0.006	0.4744	0.0653	0.0654	0.0061	0.9924	0.0849	0.0717	0.0083	0.1153
M-VLDL-TG	0.1859	0.1992	0.0276	0.6319	0.2486	0.2165	0.0288	0.2682	0.3015	0.2553	0.0378	0.2259
S-VLDL-P	<0.0001	<0.0001	<0.0001	0.2814	<0.0001	<0.0001	<0.0001	0.8191	<0.0001	<0.0001	<0.0001	0.4055
S-VLDL-L	0.2834	0.3105	0.0301	0.3693	0.353	0.3518	0.0283	0.9653	0.4227	0.3865	0.0381	0.3449
S-VLDL-PL	0.0679	0.0733	0.0065	0.4054	0.0845	0.0847	0.0066	0.9721	0.1037	0.0935	0.0087	0.2473
S-VLDL-C	0.1043	0.1157	0.0103	0.2722	0.1256	0.1342	0.0106	0.4154	0.1557	0.1408	0.0145	0.3061
S-VLDL-CE	0.0634	0.0718	0.0066	0.2048	0.0746	0.0829	0.0066	0.2092	0.0916	0.0842	0.0092	0.4243
S-VLDL-FC	0.0409	0.0439	0.0038	0.4444	0.051	0.0513	0.0041	0.948	0.0641	0.0566	0.0054	0.1649
S-VLDL-TG	0.1112	0.1216	0.0152	0.4944	0.1429	0.1329	0.0138	0.4682	0.1632	0.1521	0.0181	0.5422
XS-VLDL-P	<0.0001	<0.0001	<0.0001	0.2536	<0.0001	<0.0001	<0.0001	0.7271	0.0001	0.0001	<0.0001	0.2586
XS-VLDL-L	0.2506	0.2737	0.0181	0.2033	0.3116	0.3024	0.0204	0.6545	0.3584	0.3282	0.0263	0.2538
XS-VLDL-PL	0.0707	0.0803	0.0058	0.1003	0.0872	0.0885	0.0061	0.8338	0.0983	0.091	0.0083	0.3822
XS-VLDL-C	0.1289	0.1379	0.0085	0.2935	0.16	0.1538	0.0109	0.5728	0.1885	0.1682	0.0138	0.1433
XS-VLDL-CE	0.0895	0.094	0.0058	0.4365	0.1115	0.1052	0.0077	0.4154	0.1322	0.1167	0.0096	0.1109
XS-VLDL-FC	0.0394	0.0438	0.0029	0.1322	0.0484	0.0487	0.0033	0.9381	0.0562	0.0515	0.0043	0.2765
XS-VLDL-TG	0.0509	0.0555	0.0053	0.3849	0.0645	0.0601	0.0048	0.3571	0.0716	0.069	0.0062	0.6766
IDL-P	0.0002	0.0002	<0.0001	0.7854	0.0003	0.0003	<0.0001	0.3169	0.0003	0.0003	<0.0001	0.0962
IDL-L	1.0083	0.9804	0.0524	0.5955	1.267	1.0962	0.0801	0.0358	1.5291	1.3516	0.0837	0.0368
IDL-PL	0.2326	0.2324	0.012	0.9918	0.2883	0.2589	0.0171	0.0879	0.3419	0.3031	0.0195	0.0505
IDL-C	0.697	0.6645	0.0382	0.3971	0.8785	0.7465	0.0585	0.0263	1.0741	0.9415	0.0607	0.0319
IDL-CE	0.5184	0.4907	0.0295	0.3499	0.6577	0.5501	0.0458	0.0209	0.8115	0.7087	0.0458	0.0275
IDL-FC	0.1785	0.1737	0.0091	0.5951	0.2208	0.1964	0.0133	0.0696	0.2629	0.2324	0.0153	0.049
IDL-TG	0.079	0.084	0.0061	0.4194	0.1001	0.0907	0.0064	0.1458	0.1119	0.1074	0.0072	0.5333
L-LDL-P	0.0006	0.0006	<0.0001	0.278	0.0007	0.0007	<0.0001	0.6352	0.0008	0.0007	0.0001	0.1023
L-LDL-L	1.3325	1.2926	0.075	0.5958	1.6816	1.4621	0.1081	0.0451	2.0723	1.8271	0.1147	0.0356
L-LDL-PL	0.3027	0.2931	0.0153	0.5333	0.3687	0.3318	0.0215	0.0896	0.4517	0.4027	0.024	0.0441
L-LDL-C	0.9508	0.9165	0.0574	0.5506	1.2117	1.0386	0.0816	0.0365	1.5023	1.3124	0.0866	0.0312
L-LDL-CE	0.6937	0.6713	0.043	0.6043	0.8908	0.7607	0.0617	0.0377	1.1086	0.9645	0.065	0.0293
L-LDL-FC	0.2569	0.2451	0.0146	0.4232	0.3206	0.278	0.0201	0.0368	0.3944	0.3478	0.0224	0.0406
L-LDL-TG	0.079	0.083	0.0056	0.4823	0.1018	0.0918	0.0064	0.1203	0.1173	0.1118	0.0067	0.4161
M-LDL-P	0.0002	0.0002	<0.0001	0.8863	0.0003	0.0003	<0.0001	0.6654	0.0003	0.0003	<0.0001	0.1236
M-LDL-L	0.5024	0.4915	0.0314	0.7288	0.6337	0.5627	0.0434	0.1055	0.7944	0.6968	0.049	0.0497
M-LDL-PL	0.1354	0.1326	0.0081	0.7285	0.1683	0.1506	0.0111	0.1136	0.2105	0.1866	0.0124	0.0566
M-LDL-C	0.3411	0.3316	0.022	0.6667	0.4319	0.3812	0.0307	0.1018	0.5446	0.473	0.035	0.044
M-LDL-CE	0.2375	0.2313	0.0162	0.701	0.3047	0.2674	0.0225	0.1009	0.3845	0.3307	0.026	0.0415
M-LDL-FC	0.1036	0.1003	0.0063	0.6081	0.1272	0.1138	0.0085	0.1163	0.1601	0.1424	0.0096	0.0702
M-LDL-TG	0.0258	0.0274	0.0022	0.467	0.0335	0.031	0.0022	0.2724	0.0393	0.0373	0.0026	0.4607
S-LDL-P	0.0001	0.0001	<0.0001	0.6165	0.0002	0.0002	<0.0001	0.7045	0.0002	0.0002	<0.0001	0.0893
S-LDL-L	0.2359	0.2388	0.0126	0.8164	0.2849	0.2639	0.0157	0.1831	0.3465	0.3079	0.0195	0.0511
S-LDL-PL	0.0742	0.0768	0.0039	0.5088	0.0886	0.0819	0.0045	0.1471	0.1059	0.0942	0.0059	0.0514
S-LDL-C	0.1508	0.1501	0.0082	0.934	0.1824	0.1683	0.0106	0.1894	0.2243	0.1985	0.0129	0.0495
S-LDL-CE	0.1065	0.1056	0.0059	0.8759	0.1295	0.1209	0.0075	0.257	0.1593	0.141	0.0093	0.0517
S-LDL-FC	0.0443	0.0445	0.0026	0.9398	0.0528	0.0473	0.0033	0.1014	0.0649	0.0575	0.0039	0.0623
S-LDL-TG	0.0109	0.012	0.0012	0.3594	0.014	0.0137	0.001	0.7648	0.0163	0.0152	0.0014	0.4655
XL-HDL-P	0.0003	0.0002	<0.0001	0.8617	0.0003	0.0003	<0.0001	0.0279	0.0003	0.0003	<0.0001	0.4189
XL-HDL-L	0.1852	0.183	0.0113	0.8497	0.2248	0.1801	0.0207	0.0331	0.2322	0.2138	0.0273	0.5028
XL-HDL-PL	0.0882	0.0868	0.0063	0.821	0.1091	0.0841	0.0114	0.0305	0.1102	0.1008	0.0151	0.5326
XL-HDL-C	0.0916	0.0903	0.005	0.7947	0.1084	0.0897	0.0089	0.0401	0.1137	0.1054	0.0121	0.4973
XL-HDL-CE	0.0684	0.065	0.0041	0.4145	0.0828	0.0649	0.0073	0.0161	0.088	0.0804	0.0097	0.4378
XL-HDL-FC	0.0233	0.0254	0.0011	0.0559	0.0255	0.0249	0.0019	0.7308	0.0256	0.025	0.0025	0.8148
XL-HDL-TG	0.0052	0.0058	0.0007	0.363	0.0073	0.0064	0.0006	0.1397	0.0082	0.0076	0.0007	0.386
L-HDL-P	0.0018	0.0014	0.0001	0.0101	0.0023	0.0015	0.0002	0.0004	0.0026	0.0022	0.0003	0.2198
L-HDL-L	0.8032	0.6474	0.0587	0.0092	1.0328	0.6741	0.0949	0.0003	1.1246	0.9863	0.1089	0.2075
L-HDL-PL	0.3887	0.3087	0.0289	0.0067	0.5044	0.3234	0.0457	0.0001	0.5489	0.4809	0.0512	0.188
L-HDL-C	0.3907	0.316	0.0293	0.0122	0.4946	0.3256	0.0472	0.0005	0.5393	0.4728	0.057	0.2472
L-HDL-CE	0.3088	0.2485	0.0229	0.0097	0.3865	0.2557	0.0365	0.0005	0.4207	0.3698	0.0443	0.2541
L-HDL-FC	0.0819	0.0675	0.0064	0.0275	0.1082	0.0698	0.0108	0.0006	0.1186	0.1031	0.0128	0.2287
L-HDL-TG	0.0237	0.0228	0.0029	0.7444	0.0335	0.0252	0.0032	0.0121	0.0362	0.0329	0.0034	0.3322
M-HDL-P	0.0042	0.0032	0.0002	0.0001	0.0052	0.0036	0.0003	<0.0001	0.0058	0.0051	0.0003	0.022
M-HDL-L	1.101	0.8663	0.058	0.0001	1.3372	0.943	0.0837	<0.0001	1.4936	1.3187	0.0726	0.0183
M-HDL-PL	0.5025	0.3993	0.0259	0.0001	0.6092	0.4319	0.0375	<0.0001	0.6774	0.5973	0.0315	0.0131
M-HDL-C	0.5608	0.4318	0.0315	0.0001	0.6788	0.4711	0.0442	<0.0001	0.7623	0.6728	0.0416	0.0344
M-HDL-CE	0.4659	0.3598	0.0254	0.0001	0.5564	0.3895	0.0351	<0.0001	0.6215	0.551	0.0336	0.0391
M-HDL-FC	0.0951	0.0721	0.0062	0.0003	0.1226	0.0815	0.0092	<0.0001	0.1408	0.1218	0.0082	0.0234
M-HDL-TG	0.0377	0.0353	0.0043	0.5711	0.0493	0.0401	0.0041	0.0272	0.0541	0.0484	0.0055	0.3123
S-HDL-P	0.0097	0.0084	0.0003	0.0001	0.011	0.009	0.0005	0.0003	0.0124	0.0113	0.0004	0.0141
S-HDL-L	1.1306	0.9714	0.039	0.0001	1.2936	1.047	0.0621	0.0001	1.4503	1.3161	0.0505	0.0095
S-HDL-PL	0.6377	0.5415	0.0234	0.0001	0.7357	0.5827	0.0363	0.0001	0.8196	0.7378	0.0293	0.0065
S-HDL-C	0.4549	0.3908	0.0156	0.0001	0.5131	0.4215	0.0243	0.0003	0.5806	0.5308	0.0205	0.0173
S-HDL-CE	0.3415	0.2912	0.0117	<0.0001	0.3787	0.3143	0.0175	0.0004	0.4266	0.3913	0.0159	0.029
S-HDL-FC	0.1134	0.0996	0.0044	0.0022	0.1346	0.1071	0.0072	0.0003	0.154	0.1396	0.0053	0.0085
S-HDL-TG	0.0376	0.0394	0.0036	0.6157	0.0446	0.0433	0.0033	0.6855	0.0494	0.047	0.0051	0.6424
Supplementary Table S3. Differences in metabolite concentrations in SLE compared to HC. t test

## Sheet: Table S4
Group 1 (≤25) only	<-overlap only->	Group 2 (26-49) only	<-overlap only->	Group 3 (≥50) only	Total overlap
Ala	Acetoacetate	Acetate	IDL-C	Acetone	Albumin
Citrate	ApoB/ApoA1	DHA	IDL-CE	Creatinine	ApoA1
Gln	HDL-C	Glucose	IDL-L	IDL-FC	Cholines
LDL size	HDL-CE	Gly	Lactate	LDL-C	GlycA
Pyruvate	LA	HDL size	L-LDL-C	LDL-CE	HDL-FC
	L-HDL-C	L-HDL-TG	L-LDL-CE	LDL-FC	HDL-L
	L-HDL-CE	M-HDL-TG	L-LDL-FC	LDL-L	HDL-P
	L-HDL-FC	Omega-3	L-LDL-L	LDL-PL	HDL-PL
	L-HDL-L	Omega-6	Phe	L-LDL-PL	His
	L-HDL-P	Omega-6/Omega-3	SFA	M-LDL-C	M-HDL-C
	L-HDL-PL	PUFA	Total-C	M-LDL-CE	M-HDL-CE
		PUFA/MUFA	Total-CE	M-LDL-L	M-HDL-FC
		Sphingomyelins	Total-FC	S-LDL-C	M-HDL-L
		TG/PG	Total-L		M-HDL-P
		Total-FA			M-HDL-PL
		Unsaturation			Phosphatidylc
		XL-HDL-C			Phosphoglyc
		XL-HDL-CE			S-HDL-C
		XL-HDL-L			S-HDL-CE
		XL-HDL-P			S-HDL-FC
		XL-HDL-PL			S-HDL-L
		XL-VLDL-FC			S-HDL-P
		XXL-VLDL-C			S-HDL-PL
		XXL-VLDL-CE			Total-P
		XXL-VLDL-FC			Total-PL
		XXL-VLDL-L
		XXL-VLDL-P
		XXL-VLDL-PL
		XXL-VLDL-TG
Supplementary Table S4. Overlap of significantly SLE-assocated metabolites by across age groups

## Sheet: Table S5
Biomarker	ID	Estimate	SE	P value	N (UK Biobank)	N (disease events)	Endpoint	Analysis
Albumin	Atherosclerosis	-0.28	0.04	1.66e-14	117728	624	Incident	Cox regression
ApoA1	Atherosclerosis	-0.29	0.05	2.32e-10	117882	625	Incident	Cox regression
Total cholines	Atherosclerosis	-0.28	0.04	2.52e-11	117806	625	Incident	Cox regression
Glycoprotein acetyls	Atherosclerosis	0.43	0.04	1.02e-28	117888	624	Incident	Cox regression
HDL-FC	Atherosclerosis	-0.33	0.05	8.36e-11	117873	625	Incident	Cox regression
HDL-L	Atherosclerosis	-0.3	0.05	1.21e-10	117884	625	Incident	Cox regression
HDL-P	Atherosclerosis	-0.31	0.05	4.94e-12	117870	625	Incident	Cox regression
HDL-PL	Atherosclerosis	-0.25	0.05	6.65e-08	117880	625	Incident	Cox regression
Histidine	Atherosclerosis	-0.22	0.04	1.49e-07	117692	623	Incident	Cox regression
M-HDL-C	Atherosclerosis	-0.29	0.05	1.68e-10	117889	625	Incident	Cox regression
M-HDL-CE	Atherosclerosis	-0.29	0.05	1.78e-10	117890	625	Incident	Cox regression
M-HDL-FC	Atherosclerosis	-0.28	0.05	6.33e-09	117884	625	Incident	Cox regression
M-HDL-L	Atherosclerosis	-0.23	0.04	4.28e-07	117881	625	Incident	Cox regression
M-HDL-P	Atherosclerosis	-0.26	0.05	4.75e-08	117883	625	Incident	Cox regression
M-HDL-PL	Atherosclerosis	-0.18	0.04	6.73e-05	117878	625	Incident	Cox regression
Phosphatidylcholines	Atherosclerosis	-0.28	0.04	6.09e-11	117810	625	Incident	Cox regression
Phosphoglycerides	Atherosclerosis	-0.23	0.04	2.49e-08	117807	625	Incident	Cox regression
S-HDL-C	Atherosclerosis	-0.23	0.04	1.2e-08	117864	625	Incident	Cox regression
S-HDL-CE	Atherosclerosis	-0.24	0.04	4.57e-09	117866	625	Incident	Cox regression
S-HDL-FC	Atherosclerosis	-0.18	0.04	2.1e-05	117853	625	Incident	Cox regression
S-HDL-L	Atherosclerosis	-0.13	0.04	0.00134159	117865	625	Incident	Cox regression
S-HDL-P	Atherosclerosis	-0.21	0.04	3.22e-07	117866	625	Incident	Cox regression
S-HDL-PL	Atherosclerosis	-0.11	0.04	0.00817752	117860	625	Incident	Cox regression
Total-P	Atherosclerosis	-0.33	0.04	8.24e-14	117872	625	Incident	Cox regression
Total-PL	Atherosclerosis	-0.26	0.04	8.37e-11	117897	625	Incident	Cox regression
Albumin	Acute MI	-0.23	0.05	2.6e-06	117853	387	Mortality	Cox regression
ApoA1	Acute MI	-0.46	0.06	1.35e-14	118007	387	Mortality	Cox regression
Total cholines	Acute MI	-0.35	0.05	3.27e-11	117931	387	Mortality	Cox regression
Glycoprotein acetyls	Acute MI	0.4	0.05	4.97e-16	118013	386	Mortality	Cox regression
HDL-FC	Acute MI	-0.54	0.07	6.37e-15	117998	387	Mortality	Cox regression
HDL-L	Acute MI	-0.49	0.06	1.05e-15	118009	387	Mortality	Cox regression
HDL-P	Acute MI	-0.44	0.06	8.2e-14	117995	387	Mortality	Cox regression
HDL-PL	Acute MI	-0.45	0.06	1.81e-13	118005	387	Mortality	Cox regression
Histidine	Acute MI	-0.18	0.05	0.000739	117817	387	Mortality	Cox regression
M-HDL-C	Acute MI	-0.47	0.06	1.69e-14	118014	387	Mortality	Cox regression
M-HDL-CE	Acute MI	-0.46	0.06	2.66e-14	118015	387	Mortality	Cox regression
M-HDL-FC	Acute MI	-0.48	0.06	1.57e-13	118009	387	Mortality	Cox regression
M-HDL-L	Acute MI	-0.4	0.06	6.7e-12	118006	387	Mortality	Cox regression
M-HDL-P	Acute MI	-0.45	0.06	8.02e-13	118008	387	Mortality	Cox regression
M-HDL-PL	Acute MI	-0.36	0.06	7.68e-10	118003	387	Mortality	Cox regression
Phosphatidylcholines	Acute MI	-0.36	0.05	3.07e-11	117935	387	Mortality	Cox regression
Phosphoglycerides	Acute MI	-0.31	0.05	5.14e-09	117932	387	Mortality	Cox regression
S-HDL-C	Acute MI	-0.26	0.05	9.01e-07	117989	387	Mortality	Cox regression
S-HDL-CE	Acute MI	-0.26	0.05	8.09e-07	117991	387	Mortality	Cox regression
S-HDL-FC	Acute MI	-0.22	0.05	5.31e-05	117978	387	Mortality	Cox regression
S-HDL-L	Acute MI	-0.18	0.05	0.000473	117990	387	Mortality	Cox regression
S-HDL-P	Acute MI	-0.23	0.05	1.64e-05	117991	387	Mortality	Cox regression
S-HDL-PL	Acute MI	-0.19	0.05	0.000411	117985	387	Mortality	Cox regression
Total-P	Acute MI	-0.44	0.06	4.15e-14	117997	387	Mortality	Cox regression
Total-PL	Acute MI	-0.33	0.05	1.02e-10	118022	387	Mortality	Cox regression
Supplementary Table S5. Disease-wide association analysis (Nightingale Atlas) displaying the relationship with the 25-metaboltie SLE signature
